# Supplementary material for: A cash transfer plus gender transformative economic empowerment intervention seeking to improve the wellbeing of caregivers of children and adolescents living with HIV in South Africa: a feasibility study protocol for a pilot cluster randomized trial
Source: Pilot Feasibility Stud. 2025 Apr 23;11:52. doi: 10.1186/s40814-025-01643-3 (PMC12020082; doi:10.1186/s40814-025-01643-3)
Supplement: Supplementary file 5 — Additional file 5: Table S1. Primary and secondary outcomes of the caregiver wellness + study. Detailed summary of primary clinical and secondary outcomes. [file 40814_2025_1643_MOESM5_ESM.xlsx]

## Sheet: Sheet1
Outcome	Typical item	Response categories	Number of items	Method of scaling	Hypothesized direction
Primary outcomes
Mean difference in caregiver psychological wellbeing scores between intervention and matched control clusters at baseline vs endline (Mental Health Continuum Short Form- MHC-SF)	During the past month, how often did you feel like you belonged in your community?	Never, Once or twice, About once a week, About 2 to 3 times a week, Almost every day, Every day	14	Mean of summed scores	Increase
Mean difference in depressive symptoms scores between intervention and matched control clusters at baseline vs endline (Centre for Epidemiological Studies Depression Scale- CESD-10)	During the past week, I felt that everything I did was an effort.	Rarely or non of the time (less than 1 day), Some or little of the time (1-2 days), Occasionally or a moderate amount of time (3-4 days), Most or all of the time (5-7 days)	10	Mean; cut off score of 12	Decrease
Difference in mean IPV scores between intervention and matched control clusters at baseline vs endline (WHO's violence against women scale)	In the past 12 months how many times has a current or previous partner threatened to hurt you?	Never, Once, Few, Many	17	Mean of summed scores	Decrease
Secondary outcomes
Perceptions about gender roles (Attitudes about relations between men and women	I think that a man should have the final say in all family matters	Strongly disagree, Disagree, Agree, Strongly agree	12	Mean of summed scores	Decrease
Self-perceived gender equality in the relationship (Sexual relationship power scale)	My partner tells me who I can spend time with.	Never, Rarely, Sometimes, Almost always	13	Mean of summed scores	Decrease
Income generated from paid work at baseline and endline	If you get money from a job, can you please indicate approximately how much you earn in a month?	Rands (ZAR)	1	Mean	Increase
Economic empowerment scales assessing self-effcacy, savings, control over assets, coercion	In the past 12 months how often did your partner take your earnings against your will?	Never, Once, Few, Many	20	Mean	Increase
Acceptability of the intervention package and delivery	What is your overall impression about how the money was sent to you?	N/A	18		N/A
Total provider (direct) cost of intervention delivery	Development costs, operational staffing, local NGO costs, utilities, supplies, vehicles, furniture and equipment	Rands (ZAR)	1	Total	N/A
Total indirect costs associated with caregiver attending empowerment workshops.	Caregiver out ot pocket costs (travel costs to study site, costs for food, carer costs i.e. paying somebody to look after children at home while attending empowerment workshops)	Rands (ZAR)	3	Total	N/A
Cost-effectiveness of intervention	Ratio of average cost of intervention delivery and change in wellbeing score per participant (intervention vs control arm)	Ratio	4	Mean	N/A
